# Supplementary material for: Targeting Nuclear NAD+ Synthesis Inhibits DNA Repair, Impairs Metabolic Adaptation and Increases Chemosensitivity of U-2OS Osteosarcoma Cells
Source: Cancers (Basel). 2020 May 7;12(5):1180. doi: 10.3390/cancers12051180 (PMC7281559; doi:10.3390/cancers12051180)
Supplement: Supplementary file 1 [file cancers-12-01180-s001.zip]

Archive with 5 entries (5 files):
- 7C SAOS NMNAT1 silencing.xlsx
- S3B NMNAT1 cisplatin WB.xlsx
- Supplementary Material0506.docx
- 2B U2OS_NMNAT1_KO_WB final.xlsx
- 5A,B PAR.xlsx
