# Supplementary material for: Targeting Nuclear NAD+ Synthesis Inhibits DNA Repair, Impairs Metabolic Adaptation and Increases Chemosensitivity of U-2OS Osteosarcoma Cells
Source: Cancers (Basel). 2020 May 7;12(5):1180. doi: 10.3390/cancers12051180 (PMC7281559; doi:10.3390/cancers12051180)
Supplement: Supplementary file 1 [file cancers-12-01180-s001.zip › 7C SAOS NMNAT1 silencing.xlsx]

## Sheet: 20190301
2019-03-01 11hr 15min 24sec+2019-03-01 11hr 11min 14sec						NMNAT1
2019-03-01 11hr 15min 24sec+2019-03-01 11hr 12min 09sec
Lane	Band No.	Band Label	Mol. Wt. (KDa)	Relative Front	Adj. Volume (Int)	Volume (Int)	Abs. Quant.	Rel. Quant.	Band %	Lane %	ACTIN
1	1		N/A	0.382979	17224800	23621150	N/A	N/A	100	97.9258	saos WT
2	1		N/A	0.340426	13959015	18742885	N/A	N/A	100	98.9923	siNMNAT1
3	1		N/A	0.340426	16670752	26671792	N/A	N/A	100	91.369	siCTL
Lane	Band No.	Band Label	Mol. Wt. (KDa)	Relative Front	Adj. Volume (Int)	Volume (Int)	Abs. Quant.	Rel. Quant.	Band %	Lane %	NMNAT1 sáv
1	1		N/A	0.568627	9670716	12852664	N/A	N/A	100	77.9065	saos WT
2	1		N/A	0.54902	2858352	5280492	N/A	N/A	100	67.3522	siNMNAT1
3	1		N/A	0.568627	8328180	11180778	N/A	N/A	100	69.0547	siCTL
					NMNAT/actin*100
			saos WT		56.1441	1.00007	1.00061	1.00034	0.000381541
			siNMNAT1		20.4767	0.364744	0.314254	0.339499	0.0357022
			siCTL		49.9568	0.889862	0.634585	0.762223	0.180508

## Sheet: 20180816
2018-08-16 11hr 57min 05sec+2018-08-16 11hr 55min 57sec+2018-08-16 11hr 55min 04sec													2018-08-16 11hr 57min 05sec+2018-08-16 11hr 55min 57sec+2018-08-16 11hr 55min 43sec-1									ugyanarról a képrő analizálva az actint és az NMNAT1-et
Lane	Band No.	Band Label	Mol. Wt. (KDa)	Relative Front	Adj. Volume (Int)	Volume (Int)	Abs. Quant.	Rel. Quant.	Band %	Lane %	ACTIN		Lane	Band No.	Band Label	Mol. Wt. (KDa)	Relative Front	Adj. Volume (Int)	Volume (Int)	Abs. Quant.	Rel. Quant.	Band %	Lane %
1	1		N/A	0.548387	30192255	33199965	N/A	N/A	100	89.6595	saos WT		1	1		N/A	0.594595	26370000	33522912	N/A	N/A	100	64.8409
2	1		N/A	0.5	21296772	23652006	N/A	N/A	100	96.5614	siNMNAT1		2	1		N/A	0.540541	23913504	25291224	N/A	N/A	100	75.1094
3	1		N/A	0.5	26729464	29975284	N/A	N/A	100	93.617	siCTL		3	1		N/A	0.540541	26659387	28739983	N/A	N/A	100	59.804
2018-08-16 11hr 57min 05sec+2018-08-16 11hr 55min 57sec+2018-08-16 11hr 55min 43sec-1																saos WT	8.89024
Lane	Band No.	Band Label	Mol. Wt. (KDa)	Relative Front	Adj. Volume (Int)	Volume (Int)	Abs. Quant.	Rel. Quant.	Band %	Lane %	NMNAT1 sáv					siNMNAT1	2.17176
1	1		N/A	0.565217	2344356	4234818	N/A	N/A	100	65.1501	saos WT					siCTL	4.93732
2	1		N/A	0.5	519345	1625310	N/A	N/A	100	54.785	siNMNAT1
3	1		N/A	0.478261	1316260	2922964	N/A	N/A	100	74.5211	siCTL
					NMNAT/actin*100
			saos WT		7.76476	1.00061
			siNMNAT1		2.43861	0.314254
			siCTL		4.92438	0.634585

## Sheet: 20180218
							actin		area	mean	min	max
							WT	1	1254	158.961	21	247
							NMNAT1 si	2	1254	121.921	31	246
							CTL si	3	1254	134.819	0	246
					actin
					NMNAT1		NMNAT1
							WT	1	1254	43.152	0	189
							NMNAT1 si	2	1254	15.855	3	45
							CTL si	3	1254	23.387	0	143
							relative density on NMNAT1 band
							WT			0.271463
							NMNAT1 si			0.130043
							CTL si			0.17347
