# Supplementary material for: Targeting Nuclear NAD+ Synthesis Inhibits DNA Repair, Impairs Metabolic Adaptation and Increases Chemosensitivity of U-2OS Osteosarcoma Cells
Source: Cancers (Basel). 2020 May 7;12(5):1180. doi: 10.3390/cancers12051180 (PMC7281559; doi:10.3390/cancers12051180)
Supplement: Supplementary file 1 [file cancers-12-01180-s001.zip › S3B NMNAT1 cisplatin WB.xlsx]

## Sheet: Munka1
					actin density mean	min	max				NMNAT1 density mean	min	max
	exp1				97.064	7	199		1	375	35.672	3	88
					92.077	12	202		2	375	86.341	0	255
	exp2	Cisp			159.319	19	252		5	1121	99.314	25	247
		ctl			138.04	26	251		6	1121	61.659	24	138
	exp3	cisp			189.2	29	255		7	1121	160.184	27	255
		ctl			158.637	24	254		8	1121	62.545	20	107
					NMNAT1/actin			Average	SEM
				CTL	0.446675	1.10888	0.402817	1	0.0577173
					0.394265	0.97877
					0.36751	0.912351
				CISPLATIN	0.623366	1.54752		1.99239	0.231814
					0.846638	2.1018
					0.937704	2.32787
								0.0142123
																		EXP1
																					actin
