# Supplementary material for: Targeting Nuclear NAD+ Synthesis Inhibits DNA Repair, Impairs Metabolic Adaptation and Increases Chemosensitivity of U-2OS Osteosarcoma Cells
Source: Cancers (Basel). 2020 May 7;12(5):1180. doi: 10.3390/cancers12051180 (PMC7281559; doi:10.3390/cancers12051180)
Supplement: Supplementary file 1 [file cancers-12-01180-s001.zip › 2B U2OS_NMNAT1_KO_WB final.xlsx]

## Sheet: 20171220
	actin		area	Mean	min	max
		1	1197	139.906	11	255
		2	1197	138.642	17	255
	nmnat1
		3	1197	105.838	10	255
		4	1197	14.645	11	19
	Exp1		Relative densities
		WT	0.756494	1
		KO	0.105632	0.139633
		exp2
		U2OS	17.6014	1
		NMNAT1 KO 1B6	0.74536	0.0423465
						Average	SEM
		Exp3
		U2OS	37.8608	1		1	0
		1b6	6.37981	0.168507		0.116829	0.0381626
					1	0.139633
					1	0.0423465
					1	0.168507
						0.00186196
					p<0.005	***

## Sheet: 20171124
2017-11-24 12hr 35min 44sec+2017-11-24 12hr 31min 12sec
Lane	Band No.	Band Label	Mol. Wt. (KDa)	Relative Front	Adj. Volume (Int)	Volume (Int)
1	1		N/A	0.465347	1191278	2077900		actin	U2OS
2	1		N/A	0.47619	3310482	4351725		actin	KO
3	1		N/A	0.480769	2761021	3731840		actin	KO
4	1		N/A	0.471154	5972463	7374633		actin	KO
5	1		N/A	0.471154	5038698	6249747		actin	KO
1	2		N/A	0.772277	209682	1074150		NMNAT1	U2OS
2	2		N/A	0.733333	24675	746508		NMNAT1	KO
3	2		N/A	0.721154	19244	585208		NMNAT1	KO
4	2		N/A	0.721154	88578	763875		NMNAT1	KO
5	2		N/A	0.740385	16653	643020		NMNAT1	KO
				U2OS	17.6014	0.176014	1	100
				NMNAT1 KO 1B6	0.74536		0.0423465	4.23465
				NMNAT1 1D1KO	0.696989		0.0395984	3.95984
				NMNAT1 KO 2E10	1.48311		0.0842606	8.42606
				NMNAT1 KO 2C4	0.330502		0.018777	1.8777

## Sheet: 20171130
2017-11-30 12hr 06min 11sec+2017-11-30 12hr 01min 29sec
Lane	Band No.	Band Label	Mol. Wt. (KDa)	Relative Front	Adj. Volume (Int)	Volume (Int)
1	1		N/A	0.557692	5093013	21380820
2	1		N/A	0.557692	6760080	25486128
3	1		N/A	0.538462	7389447	27649986
4	1		N/A	0.519231	6856317	25192908
5	1		N/A	0.519231	7150361	28341186
2017-11-30 12hr 06min 11sec+2017-11-30 12hr 01min 29sec
Lane	Band No.	Band Label	Mol. Wt. (KDa)	Relative Front	Adj. Volume (Int)	Volume (Int)
1	1		N/A	0.480769	1928255	14704910
2	1		N/A	0.423077	431280	12490560
3	1		N/A	0.519231	378222	10733658
4	1		N/A	0.365385	311298	10619466
5	1		N/A	0.423077	178858	10049866
				U2OS	37.8608	0.378608	1	100
			1B6	NMNAT1 KO	6.37981		0.168507	16.8507
			1D10	NMNAT1 KO	5.11841		0.13519	13.519
			2_E10	NMNAT1 KO	4.54031		0.119921	11.9921
			2C4	NMNAT1 KO	2.50138		0.0660679	6.60679
