# Supplementary material for: Targeting Nuclear NAD+ Synthesis Inhibits DNA Repair, Impairs Metabolic Adaptation and Increases Chemosensitivity of U-2OS Osteosarcoma Cells
Source: Cancers (Basel). 2020 May 7;12(5):1180. doi: 10.3390/cancers12051180 (PMC7281559; doi:10.3390/cancers12051180)
Supplement: Supplementary file 1 [file cancers-12-01180-s001.zip › 5A,B PAR.xlsx]

## Sheet: SUMMARY
		1 WB				2. WB		3. wb			4. wb
		10H/actin*100			10H / actin x 100			10H/actin			10H/Actin
	CTL	116.997			CTL	92.5586		31.2055		CTL	143.175
	0.5	169.142			0.5	116.207		78.2129		30m	212.161
	2	136.6			2	77.6245		31.5153		2h	162.758
	6	149.783			6	67.1306		71.5301		6h	199.406
	10	137.282			10	46.9523		51.2618		10h	178.869
	15	198.451			15	80.3526		116.966		15h	198.364
	KO CTL	50.4103			KO CTL	27.8114		32.2522			92.1959
	0.5	63.7826			0.5	34.9606		31.644			71.3734
	2	39.2001			2	32.3349		36.2389			83.7793
	6	44.8012			6	30.5216		35.0172			81.0646
	10	40.0049			10	19.7119		40.7093			72.6687
	15	52.189			15	23.8439		37.9972			49.872
			átlag	SEM
		CTL	95.9841	23.9384
		0.5	143.931	29.4088
		2	102.124	29.5111
		6	121.962	32.0436
		10	103.591	32.5937
		15	148.533	29.7489
		KO CTL	50.6674	14.6805
		0.5	50.4402	10.038
		2	47.8883	12.046
		6	47.8511	11.4654
		10	43.2737	10.9411
		15	40.9755	6.5016

## Sheet: 1. WB
2018-08-28 11hr 34min 31sec+2018-08-28 11hr 31min 06sec
Lane	Band No.	Band Label	Mol. Wt. (KDa)	Relative Front	Adj. Volume (Int)	Volume (Int)	Abs. Quant.	Rel. Quant.	Band %	Lane %		actin/10h *100		10H/actin*100			10H/actin*100
1	1		N/A	0.101744	11228452	29176204	N/A	N/A	36.8489	31.6661		85.4721		116.997			U2OS CTL	U2OS 30 min	U2OS 2h	U2OS 6h	U2OS 10h	U2OS 15h	2 E10CTL	2 E10 30 min	2 E10 2h	2 E10 6h	2 E10 10h	2 E10 15h
1	2		N/A	0.869186	19243182	24937506	N/A	N/A	63.1511	54.269							116.997	169.142	136.6	149.783	137.282	198.451	50.4103	63.7826	39.2001	44.8012	40.0049	52.189
2	1		N/A	0.09593	21781872	40776372	N/A	N/A	53.5705	49.3772		59.1219		169.142
2	2		N/A	0.872093	18878292	24107760	N/A	N/A	46.4295	42.7951
3	1		N/A	0.098837	15483688	32623844	N/A	N/A	44.705	40.9147		73.2066		136.6
3	2		N/A	0.872093	19151572	23882804	N/A	N/A	55.295	50.6069
4	1		N/A	0.093023	19765096	37821004	N/A	N/A	51.5084	48.6254		66.7634		149.783
4	2		N/A	0.875	18607472	25250576	N/A	N/A	48.4916	45.7775
5	1		N/A	0.090116	18185664	32056752	N/A	N/A	50.0509	43.0254		72.8425		137.282
5	2		N/A	0.869186	18148656	23350944	N/A	N/A	49.9491	42.9379
6	1		N/A	0.081395	30248944	43954504	N/A	N/A	63.921	57.5799		50.3902		198.451
6	2		N/A	0.863372	17073452	22148764	N/A	N/A	36.079	32.4999
7	1		N/A	0.122093	2869856	11526284	N/A	N/A	14.1955	11.7249		198.372		50.4103
7	2		N/A	0.860465	17346824	22864952	N/A	N/A	85.8045	70.871
8	1		N/A	0.110465	7098532	15578570	N/A	N/A	28.2795	25.0934		156.783		63.7826
8	2		N/A	0.863372	18002796	24424491	N/A	N/A	71.7205	63.6401
9	1		N/A	0.139535	3005250	9446400	N/A	N/A	14.3546	10.9369		255.101		39.2001
9	2		N/A	0.869186	17930500	24097900	N/A	N/A	85.6454	65.2537
10	1		N/A	0.101744	3669292	10427208	N/A	N/A	17.3134	14.218		223.209		44.8012
10	2		N/A	0.869186	17524056	23274416	N/A	N/A	82.6866	67.9031
11	1		N/A	0.113372	2803304	10698912	N/A	N/A	12.6744	10.5974		249.97		40.0049
11	2		N/A	0.863372	19314456	26744032	N/A	N/A	87.3256	73.0149
12	1		N/A	0.125	1951675	10541355	N/A	N/A	11.5184	9.16968		191.611		52.189
12	2		N/A	0.854651	14992230	20198420	N/A	N/A	88.4816	70.4389
	10H / actin x 100

## Sheet: 2. WB
Lane	Band No.	Band Label	Mol. Wt. (KDa)	Relative Front	Adj. Volume (Int)	Volume (Int)	Abs. Quant.	Rel. Quant.	Band %	Lane %		12	2		N/A	0.845697	11945988	18324414	N/A	N/A
12	1		N/A	0.139466	11057040	46533852	N/A	N/A	48.0678	40.4189		11	2		N/A	0.851632	12423995	19908178	N/A	N/A
11	1		N/A	0.106825	14437518	49519384	N/A	N/A	53.748	47.9891		10	2		N/A	0.857567	13304252	21732464	N/A	N/A
10	1		N/A	0.106825	10327356	44479292	N/A	N/A	43.7015	33.9289		9	2		N/A	0.863501	17740608	28457280	N/A	N/A
9	1		N/A	0.094955	11909376	46141392	N/A	N/A	40.1666	37.8086		8	2		N/A	0.866469	21113716	27596567	N/A	N/A
8	1		N/A	0.094955	9913381	43633766	N/A	N/A	31.9507	28.6596		7	2		N/A	0.866469	19230432	25365744	N/A	N/A
7	1		N/A	0.094955	15452160	52392768	N/A	N/A	44.5531	39.3526		6	2		N/A	0.869436	19045491	25712619	N/A	N/A
6	1		N/A	0.169139	5296809	41677506	N/A	N/A	21.7597	19.2463		5	2		N/A	0.869436	18279020	24804948	N/A	N/A
5	1		N/A	0.127596	6390458	38068036	N/A	N/A	25.9043	21.8967		4	2		N/A	0.875371	20254344	28326369	N/A	N/A
4	1		N/A	0.222552	6549216	38528256	N/A	N/A	24.4341	20.7986		3	2		N/A	0.878338	21443604	30075812	N/A	N/A
3	1		N/A	0.133531	6544928	44884008	N/A	N/A	23.3843	21.2066		2	2		N/A	0.872404	23101266	32388978	N/A	N/A
2	1		N/A	0.169139	4553688	41913942	N/A	N/A	16.4661	14.8836		1	2		N/A	0.866469	13417308	19416900	N/A	N/A
1	1		N/A	0.255193	3199216	49166529	N/A	N/A	11.1415	9.75754
		10H / actin x 100
		CTL	92.5586
		0.5	116.207
		2	77.6245
		6	67.1306
		10	46.9523
		15	80.3526
		KO CTL	27.8114
		0.5	34.9606
		2	32.3349
		6	30.5216
		10	19.7119
		15	23.8439

## Sheet: 3. WB
2018-04-06 11hr 45min 41sec+2018-04-06 11hr 44min 44sec						10H							Actin	10H
Lane	Band No.	Band Label	Mol. Wt. (KDa)	Relative Front	Adj. Volume (Int)	Volume (Int)	Abs. Quant.	Rel. Quant.	Band %	Lane %			Volume (Int)	Volume (Int)		Actin/10H	10H/actin
1	1		N/A	0.008746	509240	12065400	N/A	N/A	100	7.02764			38664380	12065400	CTL	320.457	31.2055
2	1		N/A	0.049563	21358014	35339164	N/A	N/A	100	63.2886			45183312	35339164	30m	127.856	78.2129
3	1		N/A	0.093294	3670275	13797070	N/A	N/A	100	17.0402			43778976	13797070	2h	317.306	31.5153
4	1		N/A	0.034985	15125530	27098470	N/A	N/A	100	52.8139			37884000	27098470	6h	139.801	71.5301
5	1		N/A	0.052478	3986710	15556520	N/A	N/A	100	21.6744			30347170	15556520	10h	195.077	51.2618
6	1		N/A	0.040816	18229740	34328554	N/A	N/A	100	62.7735			29349148	34328554	15h	85.4949	116.966
7	1		N/A	0.055394	284720	11704320	N/A	N/A	100	2.25947			36290002	11704320		310.056	32.2522
8	1		N/A	0.055394	168735	10100685	N/A	N/A	100	1.45536			31919720	10100685		316.015	31.644
9	1		N/A	0.183673	403445	11116035	N/A	N/A	100	3.84547			30674280	11116035		275.946	36.2389
10	1		N/A	0.037901	180880	10428250	N/A	N/A	100	2.96407			29780400	10428250		285.574	35.0172
11	1		N/A	0.125364	273805	10461815	N/A	N/A	100	8.49994			25698825	10461815		245.644	40.7093
12	1		N/A	0.090379	445452	12112254	N/A	N/A	100	7.147			31876725	12112254		263.177	37.9972
				Adj. Volume (Int)		Volume (Int)
				509240		38664380
				21358014		45183312
				3670275		43778976
				15125530		37884000
				3986710		30347170
				18229740		29349148
				284720		36290002
				168735		31919720
				403445		30674280
				180880		29780400
				273805		25698825
				445452		31876725

## Sheet: 4.   WB
2018-04-13 10hr 24min 22sec+2018-04-13 10hr 17min 43sec											Actin	10H
Band No.	Band Label	Mol. Wt. (KDa)	Relative Front	Adj. Volume (Int)	Volume (Int)	Abs. Quant.	Rel. Quant.	Band %	Lane %		Volume (Int)	Volume (Int)		10H/Actin
1		N/A	0.077922	2283228	11831904	N/A	N/A	100	88.8775		8263948	11831904	CTL	143.175
1		N/A	0.071429	9280360	20838326	N/A	N/A	100	94.9423		9821920	20838326	30m	212.161
1		N/A	0.077922	4640904	16651800	N/A	N/A	100	89.9295		10231032	16651800	2h	162.758
1		N/A	0.064935	7874139	21736845	N/A	N/A	100	91.9479		10900780	21736845	6h	199.406
1		N/A	0.071429	6722808	20380540	N/A	N/A	100	90.6885		11394097	20380540	10h	178.869
1		N/A	0.077922	4702737	20124152	N/A	N/A	100	74.7864		10145065	20124152	15h	198.364
1		N/A	0.532468	636881	10484579	N/A	N/A	100	28.9649		11372064	10484579		92.1959
1		N/A	0.136364	1423908	10580724	N/A	N/A	100	35.9021		14824466	10580724		71.3734
1		N/A	0.461039	782106	8281229	N/A	N/A	100	33.6223		9884574	8281229		83.7793
1		N/A	0.12987	789032	7416612	N/A	N/A	100	31.0964		9149010	7416612		81.0646
1		N/A	0.448052	586548	6695136	N/A	N/A	100	23.296		9213233	6695136		72.6687
1		N/A	0.207792	759662	6632686	N/A	N/A	100	34.9224		13299428	6632686		49.872
